# Supplementary material for: Synovial Fluid Derived from Human Knee Osteoarthritis Increases the Viability of Human Adipose-Derived Stem Cells through Upregulation of FOSL1
Source: Cells. 2023 Jan 15;12(2):330. doi: 10.3390/cells12020330 (PMC9856741; doi:10.3390/cells12020330)
Supplement: Supplementary file 1 [file cells-12-00330-s001.zip]

Archive with 1 entries (1 files):
- cells-2071866-supplementary.pdf
